# Supplementary material for: The Role of Single-Nucleotide Polymorphisms in Cholangiocarcinoma: A Systematic Review
Source: Cancers (Basel). 2022 Dec 2;14(23):5969. doi: 10.3390/cancers14235969 (PMC9739277; doi:10.3390/cancers14235969)
Supplement: Supplementary file 1 [file cancers-14-05969-s001.zip]

Archive with 1 entries (1 files):
- cancers-2014511-supplementary.pdf
